# Supplementary material for: Increased Throughput by Parallelization of Library Preparation for Massive Sequencing
Source: PLoS One. 2010 Apr 6;5(4):e10029. doi: 10.1371/journal.pone.0010029 (PMC2850305; doi:10.1371/journal.pone.0010029)
Supplement: Table S2 — Lane set-up from first sequencing run. Omitted lanes were used by other projects. (0.02 MB XLS) [file pone.0010029.s002.xls]

## Sheet: Sheet1
Sample	Lane	Samples	Beads enriched	Beads loaded	Reads
P1	1	1,2,3,4 + SPRI	183801	130000	48164
P1	2	1,2,3,4 + SPRI		53801	26247
Sample 4	3	4	281710	130000	46222
Sample 4	4	4		151710	44698
Sample SPRI	5	SPRI	159373	159373	47310
Sample SPRI (intended)	6	SPRI		0	0
P2	11	1,2,3	1800000	130000	44412
P2	12	1,2,3		130000	44929
P2	13	1,2,3		130000	44479
P2	14	1,2,3		130000	39684
P2	15	1,2,3		130000	43106
P2	16	1,2,3		130000	46537
