# Supplementary material for: Increased Throughput by Parallelization of Library Preparation for Massive Sequencing
Source: PLoS One. 2010 Apr 6;5(4):e10029. doi: 10.1371/journal.pone.0010029 (PMC2850305; doi:10.1371/journal.pone.0010029)
Supplement: Table S3 — Work schedule showing the preparation of 36 samples in one day. Green color indicates an automated procedure. (0.03 MB XLS) [file pone.0010029.s003.xls]

## Sheet: Sheet1
Time	Sample-set A (1-12)		Sample-set B (1-12)		Sample-set C (1-12)
1904-01-01 08:00:00	Nebulization A-C	1 h	Nebulization A-C	1 h	Nebulization A-C	1 h
1904-01-01 09:00:00	Fragment Separation A	15 min
1904-01-01 09:15:00	Bioanalyzer QC A	45 min	Fragment Separation B	15 min
1904-01-01 09:30:00					Fragment Separation C	15 min
1904-01-01 10:00:00	Preparing Reagents	30 min
1904-01-01 10:30:00	Library Preparation A	2h15 min	Bioanalyzer QC B	45 min
1904-01-01 11:15:00					Bioanalyzer QC B	45 min
1904-01-01 11:30:00		Break
1904-01-01 12:15:00			Preparing Reagents	30 min
1904-01-01 12:45:00	Recovery A	10 min	Library Preparation B	2h15 min
1904-01-01 12:55:00	Conc. Measurement A	15 min
1904-01-01 13:10:00		Break
1904-01-01 14:30:00					Preparing Reagents	30min
1904-01-01 15:00:00			Recovery B	10 min	Library Preparation C	2h15 min
1904-01-01 15:10:00			Conc. Measurment B	15 min
1904-01-01 15:25:00
1904-01-01 16:30:00		Break
1904-01-01 17:15:00					Recovery C	10 min
1904-01-01 17:25:00					Conc. Measurement C	15 min
1904-01-01 17:40:00		End
